# Supplementary material for: The Prevalence and Factors Associated With Anxiety-Like and Depression-Like Behaviors in Women With Polycystic Ovary Syndrome
Source: Front Psychiatry. 2021 Oct 20;12:709674. doi: 10.3389/fpsyt.2021.709674 (PMC8563587; doi:10.3389/fpsyt.2021.709674)
Supplement: Supplementary file 3 [file Data_Sheet_3.xlsx]

## Sheet: S1
Table S1. Baseline characteristics of women with PCOS with Infertile and non-Infertile
Index	Infertile	Non-Infertile	P
Age	28.05±3.56	26.14 ± 4.11	0.000*
BMI	22.43±4.65	26.01 ± 4.58	0.000*
WC	77.52 ± 14.88	86.16 ± 14.45	0.000*
WHR	0.83 ± 0.141	0.88±0.07	0.000*
Acne	42.9%(156/364)	41.9%(175/418)	0.000*
T	2.34 ± 1.01	0.78 ± 2.26	0.000*
SHBG	49.98 ± 30.93	35.02± 24.30	0.000*
FAI	6.67 ±5.32	2.87 ± 6.30	0.000*
LH/FSH	1.82 ± 1.25	1.80 ± 1.09	0.825
Number of deliveries
0	74.42% (272/364)	73.10% (261/357)	0.001*
1	24.72% (90/364)	21.80% (128/357)
2	0.56% (2/364)	4.80% (8/357)
3	0.00% (0/364)	0.30% (1/357)
Hirsutism	3.61±3.79	3.28 ± 3.52	0.212
Fasting insulin	12.48 ± 7.40	18.81± 14.43	0.000*
FPG	5.08 ± 0.43	5.27 ± 0.63	0.000*
HOMA-IR	2.87 ± 1.85	3.98 ± 3.56	0.000*
BMI: body mass index
WC: waist circumference
WHR: waist-to-hip Ratio
T: testosterone
SHBG: sex hormone-binding globulin
FAI: free androgen index
LH/FSH: the ratio of luteinizing hormone to follicle-stimulating hormone
FPG: fasting plasma glucose
HOMA-IR: homeostatic model assessment of insulin resistance
*P<0.05

## Sheet: S2
Table S2. Linear regression analysis between SAS-SS and the clinical parameters of women with Infertile PCOS
Intercept and variable	Prediction model
	β	Odd Ratio [95% CI]	P-value
Intercept	3.197	24.451	0.473
SHBG	–0.021	0.979 [0.961, 0.998]	0.030*
FAI	–0.075	0.928 [0.825, 1.044]	0.212
Age	–0.009	0.991 [0.908, 1.082]	0.84
BMI	-0.082	0.921 [0.755, 1.123]	0.418
WC	0.002	1.002[0.915, 1.097]	0.971
WHR	-0.098	0.907 [0.001, 1516.046]	0.979
Acne	0.231	1.26 [0.885, 1.795]	0.2
T	0.062	1.064[0.675, 1.676]	0.789
LH/FSH	–0.067	0.935[0.734, 1.192]	0.587
Number of deliveries	0.045	1.036 [0.528, 2.033]	0.918
Hirsutism	0.031	1.032[0.964, 1.104]	0.365
Fasting insulin	-0.015	0.985 [0.643, 1.509]	0.945
FPG	–0.33	0.719[0.188, 2.759]	0.631
HOMA-IR	0.15	1.162 [0.189, 7.164]	0.871
SAS-SS:self-rating anxiety scale standard score
BMI:body mass index
WC: waist circumference
WHR:waist-to-hip Ratio
T:testosterone
SHBG:sex hormone-binding globulin
FAI:free androgen index
LH/FSH:the ratio of luteinizing hormone to follicle-stimulating hormone
FPG:fasting plasma glucose
HOMA-IR:homeostatic model assessment of insulin resistance
*P＜0.05

## Sheet: S3
Table S3. Linear regression analysis between SDS-SS and the clinical parameters of women with Infertile PCOS
Intercept and variable	Prediction model
	β	Odd Ratio [95% CI]	P-value
Intercept	5.989	398.83	0.147
SHBG	–0.003	0.997 [0.986, 1.008]	0.58
FAI	–0.027	0.974 [0.899, 1.054]	0.509
Age	–0.033	0.968 [0.899, 1.042]	0.383
BMI	0.084	1.088 [0.92, 1.286]	0.324
WC	-0.057	0.945[0.873, 1.023]	0.163
WHR	4.62	101.535[0.108,95411.6]	0.186
Acne	0.324	1.383[0.97,1.973]	0.073
T	0.135	1.145[0.826,1.588]	0.417
LH/FSH	0.008	1.009[0.83,1.225]	0.932
Number of deliveries	0.449	1.567[0.879,2.794]	0.128
Hirsutism	0.043	1.044[0.975,1.117]	0.215
Fasting insulin	-0.335	0.716[0.468,1.094]	0.123
FPG	–1.247	0.287[0.081,1.017]	0.053
HOMA-IR	1.563	4.774[0.767,29.714]	0.094
SDS-SS:self-rating anxiety scale standard score
BMI:body mass index
WC: waist circumference
WHR:waist-to-hip Ratio
T:testosterone
SHBG:sex hormone-binding globulin
FAI:free androgen index
LH/FSH:the ratio of luteinizing hormone to follicle-stimulating hormone
FPG:fasting plasma glucose
HOMA-IR:homeostatic model assessment of insulin resistance
*P＜0.05

## Sheet: S4
Table S4. Linear regression analysis between SAS-SS and the clinical parameters of women with non-Infertile PCOS
Intercept and variable	Prediction model
	β	Odd Ratio [95% CI]	P-value
Intercept	-0.821	0.44	0.759
SHBG	0.003	1.003[0.99,1.017]	0.617
FAI	0.049	1.05[0.858,1.285]	0.637
Age	–0.054	0.948[0.892,1.007]	0.082
BMI	-0.045	0.956[0.863,1.059]	0.389
WC	0.033	1.034[0.984,1.086]	0.185
WHR	0.006	1.006[0.005,193.701]	0.998
Acne	0.203	1.225[0.936,1.604]	0.14
T	-0.224	0.799[0.433,1.475]	0.473
LH/FSH	0.113	1.12[0.91,1.378]	0.284
Number of deliveries	0.322	1.381[00.89,2.141]	0.15
Hirsutism	0.03	1.031[0.968,1.098]	0.343
Fasting insulin	-0.012	0.988[0.816,1.197]	0.905
FPG	–0.151	0.86[0.402,1.84]	0.698
HOMA-IR	0.044	1.045[0.465,2.348]	0.916
SAS-SS:self-rating anxiety scale standard score
BMI:body mass index
WC: waist circumference
WHR:waist-to-hip Ratio
T:testosterone
SHBG:sex hormone-binding globulin
FAI:free androgen index
LH/FSH:the ratio of luteinizing hormone to follicle-stimulating hormone
FPG:fasting plasma glucose
HOMA-IR:homeostatic model assessment of insulin resistance
*P＜0.05

## Sheet: S5
Table S5. Linear regression analysis between SDS-SS and the clinical parameters of fertile women with PCOS
Intercept and variable	Prediction model
	β	Odds Ratio [95% CI]	P-value
Intercept	0.518	1.678	0.854
SHBG	-0.004	0.996 [0.983,1.009]	0.528
FAI	-0.094	0.91 [0.774,1.07]	0.255
Age	-0.016	0.984 [0.927,1.044]	0.588
BMI	-0.015	0.985 [0.898,1.081]	0.753
WC	0.022	1.022 [0.978,1.067]	0.328
WHR	-0.626	0.535 [0.003,93.637]	0.812
Acne	0.128	1.137 [0.865,1.495]	0.357
T	0.236	1.266 [0.814,1.97]	0.295
LH/FSH	-0.282	0.754 [0.592,0.961]	0.022*
Number of deliveries	0.151	1.162 [0.753,1.793]	0.496
Hirsutism	-0.013	0.987 [0.925,1.053]	0.687
Fasting insulin	0.027	1.028 [0.838,1.261]	0.794
FPG	-0.214	0.807 [0.352,1.852]	0.614
HOMA-IR	-0.122	0.885 [0.372,2.106]	0.783
SDS-SS: self-rating anxiety scale standard score
BMI: body mass index
WC: waist circumference
WHR: waist-to-hip ratio
T: testosterone
SHBG: sex hormone-binding globulin
FAI: free androgen index
LH/FSH: the ratio of luteinizing hormone to follicle-stimulating hormone
FPG: fasting plasma glucose
HOMA-IR: homeostatic model assessment of insulin resistance
*P＜0.05

## Sheet: S6
Table S6. Baseline characteristics of women with PCOS in SAS-SS ≥50 and SDS-SS≥53
Index	SAS-SS ≥50(N=209)	SDS-SS ≥53(N=415)	P
Age	26.46 ± 4.18	27.36 ± 3.76	0.018*
BMI	25.18 ± 4.61	24.04 ± 4.37	0.004*
WC	85.36 ± 11.34	82.26 ± 10.99	0.030*
WHR	0.87 ± 0.066	0.86 ± 0.069	0.142
Acne	48.22% (95/197)	38.66% (138/357)	0.114
T	1.19 ± 0.93	1.85 ± 1.37	＜0.001*
SHBG	38.48 ± 24.08	43.90 ± 28.55	0.021*
FAI	3.83 ± 3.43	5.28 ± 4.82	＜0.001*
LH/FSH	1.85 ± 1.10	1.78 ± 1.18	0.419
Number of deliveries
0	74.62% (147/197)	77.3% (276/357）	0.75
1	21.82% (43/197)	19.6% (70/357）
2	3.56% (7/197)	2.8% (10/357）
3	0.00% (0/197)	0.3% (1/357）
Hirsutism	3.93 ± 3.93	3.66 ± 3.86	0.376
Fasting insulin	17.12 ± 10.29	14.82 ± 9.27	0.010*
FPG	5.17 ± 0.47	5.12 ± 0.430	0.2
HOMA-IR	3.98 ± 2.51	3.43 ± 2.28	0.002*
Categorical variables were shown as n% and continuous variables were shown as Mean±SD.
SAS-SS: self-rating anxiety scale standard score
SDS-SS: self-rating depression scale standard score
BMI: body mass index
WC: waist circumference
WHR: waist-to-hip Ratio
T: testosterone
SHBG: sex hormone-binding globulin
FAI: free androgen index
LH/FSH: the ratio of luteinizing hormone to follicle-stimulating hormone
FPG: fasting plasma glucose
HOMA-IR: homeostatic model assessment of insulin resistance
*P<0.05
